# Supplementary material for: Spatial Patterns of Variation in Climatic Niche Breadths in Agamid Lizards
Source: Animals (Basel). 2026 Mar 27;16(7):1028. doi: 10.3390/ani16071028 (PMC13072087; doi:10.3390/ani16071028)
Supplement: Supplementary file 1 [file animals-16-01028-s001.zip]

Archive with 3 entries (3 files):
- Appendix S1.nex
- Table S1.pdf
- Table S2.pdf
