# Supplementary material for: Spatial Patterns of Variation in Climatic Niche Breadths in Agamid Lizards
Source: Animals (Basel). 2026 Mar 27;16(7):1028. doi: 10.3390/ani16071028 (PMC13072087; doi:10.3390/ani16071028)
Supplement: Supplementary file 1 [file animals-16-01028-s001.zip › Appendix S1.nex]

#NEXUS
begin trees;
	tree TREE1 = [&R]  (((Saara_hardwickii:0.12318987280000004,(Saara_asmussi:0.13835651260000004,Saara_loricata:0.048026184589999965):0.061114154460000014):0.03816095508999995,(Uromastyx_princeps:0.19026943939999996,(Uromastyx_macfadyeni:0.08590935720000004,((Uromastyx_geyri:0.03255670913999997,(Uromastyx_dispar:0.024332931130000013,Uromastyx_acanthinura:0.019653830240000003):0.012403191330000007):0.05292190589000001,(Uromastyx_thomasi:0.17965296210000004,((Uromastyx_leptieni:0.02050741506999998,Uromastyx_aegyptia:0.023217754239999944):0.07313573284999997,((Uromastyx_yemenensis:0.015377824889999947,Uromastyx_benti:0.028944564729999955):0.042738740210000015,(Uromastyx_ocellata:0.05423961487999995,Uromastyx_ornata:0.03903573911000002):0.02265690439000001):0.03412748003999999):0.008420415974999984):0.02043950094000002):0.013963838500000048):0.03625885384000005):0.04982579788999997):0.1549201309,(((Leiolepis_guentherpetersi:0.012426972880000053,Leiolepis_guttata:0.009121445611000034):0.07158250846000003,(Leiolepis_reevesii:0.010915249640000013,Leiolepis_belliana:0.009328207376000042):0.07040636217999996):0.24394503070000007,((Hydrosaurus_amboinensis:0.2506251394,(Physignathus_cocincinus:0.16382006279999994,(((Lophosaurus_spinipes:0.08064089223000004,(Lophosaurus_dilophus:0.13603313559999997,Lophosaurus_boydii:0.03859911495000001):0.017366543700000014):0.008621164187999963,((Chelosania_brunnea:0.09703226782999996,Moloch_horridus:0.07335245021000003):0.020013345780000025,(Hypsilurus_modestus:0.10197965279999999,(Hypsilurus_papuensis:0.08990509858000006,(Hypsilurus_bruijnii:0.044858944150000024,Hypsilurus_nigrigularis:0.04080442292999997):0.008157317316999979):0.05828663715000004):0.04177161380000005):0.0043503027600000355):0.00505836793500003,(Intellagama_lesueurii:0.07809568304000003,(((Ctenophorus_maculosus:0.09180891367999999,(Ctenophorus_clayi:0.10639357490000001,Ctenophorus_adelaidensis:0.07518319047):0.001984372664999956):0.0031115180559999622,((Ctenophorus_salinarum:0.08181035777000001,Ctenophorus_gibba:0.06719056218999997):0.019273005700000012,(Ctenophorus_cristatus:0.05331588375999996,(((Ctenophorus_reticulatus:0.0899149857399999,Ctenophorus_nuchalis:0.09844089274000001):0.034932353279999995,(Ctenophorus_rufescens:0.04654278606999995,((Ctenophorus_fionni:0.02776709849000003,Ctenophorus_decresii:0.017403634869999962):0.006789078128999981,(Ctenophorus_vadnappa:0.04182807090000007,Ctenophorus_tjantjalka:0.04517145318000004):0.00450020875599999):0.026739699399999983):0.02570101737999997):0.006635123036999979,((Ctenophorus_ornatus:0.04562197026000003,Ctenophorus_caudicinctus:0.07129923526000004):0.03145689100000004,((Ctenophorus_isolepis:0.061249272840000035,(Ctenophorus_mckenziei:0.032078467139999955,Ctenophorus_scutulatus:0.03529106082):0.027091064539999987):0.010839665570000045,(Ctenophorus_pictus:0.06254568731999999,(Ctenophorus_maculatus:0.02996538682000005,(Ctenophorus_femoralis:0.037926873259999994,Ctenophorus_fordi:0.01740703769999996):0.014532232099999987):0.029582523990000054):0.008797397042999977):0.006023546115999978):0.005347987062999993):0.002771714566999983):0.002705697833000009):0.02016005580000002):0.02294927535000002,((Gowidon_longirostris:0.13930933739999996,Gowidon_temporalis:0.2786811478000001):0.030241178509999966,((Chlamydosaurus_kingii:0.05727682422000002,(Lophognathus_gilberti:0.07280038068999994,(Amphibolurus_norrisi:0.02606849598000005,Amphibolurus_muricatus:0.022520314720000045):0.013750195600000015):0.014911559109999972):0.03907074180000003,(((Tympanocryptis_uniformis:0.06704146618999995,((Tympanocryptis_tetraporophora:0.016657704969999965,Tympanocryptis_intima:0.03262596583999999):0.02988272086999999,(Tympanocryptis_cephalus:0.02454142970999995,(Tympanocryptis_lineata:0.024736585320000004,Tympanocryptis_pinguicolla:0.023270665580000016):0.006764191839999989):0.028156068980000004):0.009585754530999968):0.02726522194000003,(Rankinia_diemensis:0.06555508201000004,((Pogona_nullarbor:0.008153715942999962,Pogona_barbata:0.00775233038300005):0.03064025187999997,((Pogona_vitticeps:0.00823024073300005,Pogona_minor:0.009031893059999963):0.0065763968900000025,(Pogona_minima:0.021102762040000056,Pogona_henrylawsoni:0.01607089295999997):0.00458541351499997):0.01948672391999995):0.02298556411999997):0.008155876314000055):0.0033786254450000053,(Diporiphora_superba:0.11013829640000006,(((Diporiphora_australis:0.08009261568999992,Diporiphora_amphiboluroides:0.04832778243000002):0.012075317570000021,(Diporiphora_nobbi:0.05794244256000003,(Diporiphora_bennettii:0.07211764730999992,(Diporiphora_albilabris:0.03224436963999999,(Diporiphora_lalliae:0.03153470164999994,Diporiphora_arnhemica:0.03039539559999993):0.00857462049900004):0.022574569929999955):0.02814485978000003):0.00536296598899999):0.010223977650000049,((Diporiphora_winneckei:0.03945684573999997,Diporiphora_linga:0.04545775167999999):0.024327295189999987,(Diporiphora_reginae:0.06390831613000003,((Diporiphora_valens:0.022650415089999987,Diporiphora_pindan:0.022860132359999952):0.02866291250999997,(Diporiphora_bilineata:0.04422169227999995,Diporiphora_magna:0.04430671398999997):0.012302589589999968):0.006123662237000005):0.008693194992000053):0.01255185060999997):0.010781124969999945):0.005761938381000031):0.017228106559999956):0.009309689600000004):0.018852619010000016):0.018156297410000022):0.007327090084999988):0.05220658543000001):0.19772169370000003):0.019674913020000018,((((Stellagama_stellio:0.2165040571000001,((Laudakia_sacra:0.12623656010000006,(Laudakia_nupta:0.14543266089999995,Laudakia_tuberculata:0.1006902154):0.014924154160000036):0.045766641419999976,(Paralaudakia_lehmanni:0.07161383084999995,((Paralaudakia_stoliczkana:0.06150579844000004,Paralaudakia_himalayana:0.04638113144):0.011781529970000038,(Paralaudakia_microlepis:0.05057906046000005,(Paralaudakia_erythrogaster:0.01819608854999999,Paralaudakia_caucasia:0.02100826314000004):0.04085955992000001):0.010614391980000026):0.01741578548):0.039269278579999956):0.012440368889999998):0.018465668080000053,(Phrynocephalus_scutellatus:0.13562859169999997,(Phrynocephalus_interscapularis:0.09711142297999997,((Phrynocephalus_forsythii:0.04233588548000011,(Phrynocephalus_theobaldi:0.025235241729999913,(Phrynocephalus_putjatai:0.04595140651999996,(Phrynocephalus_lidskii:0.013817872150000077,Phrynocephalus_vlangalii:0.01841866180000007):0.007914957987000037):0.003116403736999951):0.010154847110000031):0.03288382868999995,(Phrynocephalus_axillaris:0.04365426983999998,((Phrynocephalus_mystaceus:0.05405994780000001,Phrynocephalus_helioscopus:0.0746824517900001):0.009498572115000048,(Phrynocephalus_raddei:0.08079403768999993,((Phrynocephalus_przewalskii:0.016957064589999904,Phrynocephalus_versicolor:0.024255353510000077):0.019884201650000044,(Phrynocephalus_melanurus:0.017629629890000054,(Phrynocephalus_guttatus:0.013301095769999938,Phrynocephalus_albolineatus:0.01826004680000004):0.015683159089999954):0.012427200509999903):0.026854124289999892):0.013452238750000012):0.00955981571800002):0.012835495459999957):0.011709470230000019):0.010870347779999956):0.12508480899999996):0.0212250759,(((Pseudotrapelus_sinaitus:0.21419682269999996,(Xenagama_taylori:0.06729247781999992,Acanthocercus_atricollis:0.10547161360000001):0.11082228610000011):0.14475391950000005,(Bufoniceps_laungwalaensis:0.1928494891,(Trapelus_sanguinolentus:0.03875886953000007,(Trapelus_mutabilis:0.03517198364999996,(Trapelus_agilis:0.04581798978999996,((Trapelus_savignii:0.0020082136090000535,Trapelus_flavimaculatus:5.867485510000492E-4):0.05822937165999997,(Trapelus_pallidus:0.10934512330000001,Trapelus_ruderatus:0.08749895242000005):0.018261966549999897):0.011067968199999889):0.02287838748000004):0.004492989874000042):0.07939220197000008):0.11971553820000003):0.026104390690000034,((Agama_spinosa:0.09363459672000007,(Agama_boueti:0.01745777854000008,(Agama_castroviejoi:0.006266919533999937,Agama_impalearis:3.1284881640836204E-6):0.03452774462000008):0.06919282658999992):0.08004685369000009,((Agama_boulengeri:0.17824345530000008,(Agama_insularis:0.13109978719999993,(Agama_weidholzi:0.09384561859000007,Agama_gracilimembris:0.07601622748000003):0.06556903423999993):0.03824957395999995):0.02479718677000009,(((Agama_atra:0.08818444814000004,Agama_anchietae:0.08953165133999996):0.06174774632000002,(Agama_hispida:0.12865833960000006,(Agama_aculeata:0.03940207481999991,Agama_armata:0.01693832838999998):0.09126508412):0.028512471039999987):0.043644899720000074,(((Agama_rueppelli:0.0908183146199999,Agama_caudospinosa:0.08746782699):0.01484614996000011,(Agama_lionotus:0.03376746197999991,(Agama_mwanzae:0.06434361391999999,Agama_kaimosae:0.024667048520000012):0.012366685179999948):0.010425868360000035):0.04575984518000009,((Agama_doriae:0.0758919657299999,Agama_sankaranica:0.0546982869699999):0.03939324762000007,(Agama_agama:0.020536632470000038,(Agama_finchi:0.031682633910000035,(Agama_paragama:0.07871458844000001,Agama_planiceps:0.054773401490000095):0.015276815540000044):0.011382437730000028):0.038696690300000114):0.029791046359999962):0.03164147247000004):0.008234507872999952):0.02554875611000007):0.26208896409999993):0.04778849392999995):0.18159600879999993,(Mantheyus_phuwuanensis:0.3024120979,((((Ptyctolaemus_collicristatus:0.13430318939999997,Ptyctolaemus_gularis:0.1703465285000001):0.10455941970000004,(Japalura_tricarinata:0.10571640829999995,Japalura_variegata:0.15088046509999997):0.02567621038000001):0.022584724070000006,(Draco_dussumieri:0.21612526630000006,(Draco_lineatus:0.07712642855999996,(((Draco_maculatus:0.10865618250000009,(Draco_cristatellus:0.06929102975000001,Draco_fimbriatus:0.05559174826999991):0.025191235309999893):0.019915591730000015,((Draco_mindanensis:0.045661365250000086,Draco_maximus:0.054953653530000035):0.008911226621999946,(Draco_quinquefasciatus:0.06068566129000008,((Draco_blanfordii:0.06622027931999996,(Draco_obscurus:0.03349197524000003,Draco_taeniopterus:0.04485866367999991):0.050615115999999905):0.012242515410000099,(Draco_melanopogon:0.0501235592,(Draco_indochinensis:0.06656255793999999,Draco_haematopogon:0.06556457287000006):0.02138849214000005):0.010323627540000047):0.014754077089999984):0.005441449996000047):0.03327628188999998):0.033640471500000046,(((Draco_beccarii:0.059765421280000064,(Draco_rhytisma:0.031907116219999976,Draco_bourouniensis:0.04308021767000003):0.02425143960999998):0.009764837299999996,(Draco_spilonotus:0.007891180144999899,(Draco_biaro:0.015833763350000085,Draco_caerulhians:0.01052013901000004):0.011571647410000052):0.04406067603000008):0.03943900533,(Draco_bimaculatus:0.0884787133199999,((Draco_volans:0.03269451875000007,(Draco_boschmai:0.02215132190000002,Draco_timorensis:0.04553043917999999):0.0213627033199999):0.06317495627999992,((Draco_cyanopterus:0.01863554589000005,Draco_reticulatus:0.0276270701600001):0.07314895731999993,(Draco_quadrasi:0.06099718113000008,((Draco_cornutus:0.04802813797000005,Draco_guentheri:0.06595902525999997):0.01242343947000002,(Draco_spilopterus:0.08062840948000005,(Draco_ornatus:0.05654250558999996,Draco_palawanensis:0.06166344423999992):0.010890221269999945):0.00785628194400001):0.007001364463999904):0.007298228490999925):0.008971900392999999):0.04047757425999998):0.01230426236000004):0.020219366560000007):0.024743037849999983):0.03781806964000001):0.04142408254999996):0.08334824724,(Phoxophrys_nigrilabris:0.3250150393000001,((Malayodracon_robinsonii:0.2471639766000001,Japalura_polygonata:0.2669087900000001):0.1330787109,((((Coryphophylax_subcristatus:0.1460620936000001,Aphaniotis_fusca:0.16857063290000007):0.07525056144999998,(Bronchocela_cristatella:0.19847656759999988,(Gonocephalus_grandis:0.17780618310000007,(Gonocephalus_kuhlii:3.1284881640836204E-6,Gonocephalus_chamaeleontinus:3.1284881640836204E-6):0.11408293959999993):0.03858909361999996):0.04111931194999996):0.03650105674000004,((Lyriocephalus_scutatus:0.0992760732100001,(Cophotis_ceylanica:0.009844054812999992,Cophotis_dumbara:0.016815491140000027):0.05140768369000004):0.03010117989000005,(Ceratophora_aspera:0.1139512976999999,(Ceratophora_karu:0.09507512140999996,(Ceratophora_erdeleni:0.017974985630000107,Ceratophora_stoddartii:0.0021906094810000276):0.061209031900000044):0.02117585234999997):0.024283265440000035):0.06890865807000002):0.03130770137000005,(((Calotes_mystaceus:0.12635917380000006,(Calotes_emma:0.009919492512000083,Calotes_chincollium:0.0027722669329999228):0.10934908230000007):0.014768954909999965,(((Calotes_htunwini:0.06174764377999997,Calotes_calotes:0.07277717918000004):0.020001067579999976,(Calotes_irawadi:0.012662907009999946,Calotes_versicolor:0.024023697879999917):0.07271540394999998):0.00909439263699996,((Calotes_liolepis:0.05555864129999999,Calotes_nigrilabris:0.025339802700000025):0.02845311211000001,(Calotes_ceylonensis:0.07781973196999992,Calotes_liocephalus:0.0691140765599999):0.008359341267999976):0.010186515060000012):0.037167267459999986):0.13791157649999997,(Salea_horsfieldii:0.12418997860000003,((Acanthosaura_crucigera:0.09169180618000006,(Acanthosaura_armata:0.08067042597999996,(Acanthosaura_lepidogaster:0.055715595459999934,Acanthosaura_capra:0.06320036778999993):0.008778556400000026):0.010504211240000005):0.14271623909999998,((Otocryptis_wiegmanni:0.16275342550000005,Sitana_ponticeriana:0.15678634530000002):0.14271307300000002,((Japalura_splendida:0.09199526918000012,Japalura_flaviceps:0.050365829990000055):0.06090612143999996,(Pseudocalotes_kakhienensis:0.08641903104999993,(Pseudocalotes_flavigula:0.11739287660000008,Pseudocalotes_brevipes:0.0843641611499999):0.02927110201000005):0.06125830295000001):0.053904372790000044):0.023500455340000004):0.004468037766999999):0.017687045940000035):0.015136327490000046):0.012031042239999956):0.016420521529999954):0.02193425424999995):0.07592025168999994):0.06599198025999997):0.038531963940000025):0.06478931114000008):0.023096169429999924):0.046828232079999976;
end;
